# Supplementary material for: Complex Adsorption Pattern Formation in Drying BSA–NaCl Droplets: Experimental Study
Source: Int J Mol Sci. 2026 Jun 3;27(11):5060. doi: 10.3390/ijms27115060 (PMC13257250; doi:10.3390/ijms27115060)
Supplement: Supplementary file 1 [file ijms-27-05060-s001.zip]

Archive with 3 entries (3 files):
- Video S1_Pattern Formation During Droplet Drying at C0.5.mp4
- Video S2_Formation of Outer Concentric Rings at C0.5.mp4
- Video S3_Formation of Inner Concentric Rings at C0.5.mp4
